# Supplementary material for: Differential Mitochondrial Genome Expression of Four Hylid Frog Species under Low-Temperature Stress and Its Relationship with Amphibian Temperature Adaptation
Source: Int J Mol Sci. 2024 May 29;25(11):5967. doi: 10.3390/ijms25115967 (PMC11172996; doi:10.3390/ijms25115967)
Supplement: Supplementary file 1 [file ijms-25-05967-s001.zip]

Archive with 17 entries (17 files):
- Figure S1 CGview.png
- Figure S2 AHCZ.png
- Figure S3 GZAS.png
- Figure S4 RBYW.png
- Figure S5 GDMM.png
- Figure S6 SZWZ.png
- Figure S7 12tree ML.png
- Figure S8 12treeBI.png
- Table S1 Locations of features.pdf
- Table S2 RSCU.pdf
- Table S3.xlsx
- Table S4 COX1 distance.pdf
- Table S5 The third codon saturation.pdf
- Table S6.pdf
- Table S7.pdf
- Table S8 Genbank.pdf
- Table S9 Primers used in this study for 13 protein-coding genes and actin.pdf
