# Supplementary material for: Differential Mitochondrial Genome Expression of Four Hylid Frog Species under Low-Temperature Stress and Its Relationship with Amphibian Temperature Adaptation
Source: Int J Mol Sci. 2024 May 29;25(11):5967. doi: 10.3390/ijms25115967 (PMC11172996; doi:10.3390/ijms25115967)
Supplement: Supplementary file 1 [file ijms-25-05967-s001.zip › Table S3.xlsx]

## Sheet: DLAHCZ
Relative mRNA expression levels of protein-coding mitochondrial genes in liver before and after low-temperature(4℃) stress in Dryophytes immaculata (AHCZ)
	group		AHCZ-liver
			ΔCт	ΔCт mean	ΔΔCт	RQ	mean	SEM	count		P
ND1	Sample3	AHCZcontrol	-2.32089	-1.94405	-0.37684	1.29849	1.04419	0.172974	4		0.0516328
	Sample4		-1.61673		0.327323	0.797014
	Sample5		-2.41093		-0.466882	1.38212
	Sample7		-1.42765		0.516398	0.699115
	Sample11	AHCZlow-tempreture(4℃)	-1.32354		0.620513	0.65044	0.525826	0.0595492	4
	Sample12		-0.798032		1.14602	0.45187
	Sample13		-0.62147		1.32258	0.399819
	Sample14		-1.20991		0.734141	0.601176
ND2	Sample3	AHCZcontrol	-3.57925	-3.52679	-0.0524607	1.03703	1.01957	0.107809	4		0.00453462
	Sample4		-3.74143		-0.214639	1.16041
	Sample5		-3.75515		-0.228363	1.1715
	Sample7		-3.03133		0.495463	0.709334
	Sample11	AHCZlow-tempreture(4℃)	-1.3488		2.17799	0.220984	0.204617	0.0110359	4
	Sample12		-1.01149		2.5153	0.174911
	Sample13		-1.21023		2.31656	0.200746
	Sample14		-1.3543		2.17249	0.221828
ND3	Sample3	AHCZcontrol	-1.48976	-1.84568	0.355926	0.781368	1.02212	0.122823	4		0.00640403
	Sample4		-2.22247		-0.376785	1.29845
	Sample5		-2.05497		-0.209285	1.15611
	Sample7		-1.61554		0.230144	0.85255
	Sample11	AHCZlow-tempreture(4℃)	0.689525		2.53521	0.172515	0.203724	0.0152522	4
	Sample12		0.262013		2.1077	0.232017
	Sample13		0.606938		2.45262	0.182678
	Sample14		0.289207		2.13489	0.227685
ND4	Sample3	AHCZcontrol	-2.06579	-2.39879	0.333	0.793884	1.0303	0.146865	4		0.0127475
	Sample4		-2.5835		-0.184714	1.13659
	Sample5		-2.88216		-0.483367	1.398
	Sample7		-2.06371		0.335081	0.792739
	Sample11	AHCZlow-tempreture(4℃)	-0.15075		2.24804	0.21051	0.25911	0.0180331	4
	Sample12		-0.465929		1.93286	0.261909
	Sample13		-0.650049		1.74874	0.297561
	Sample14		-0.490774		1.90802	0.266459
ND4L	Sample3	AHCZcontrol	-3.2532	-2.8846	-0.368602	1.2911	1.01909	0.113653	4		0.00388705
	Sample4		-2.7531		0.131502	0.91288
	Sample5		-3.02668		-0.142081	1.1035
	Sample7		-2.50542		0.37918	0.768874
	Sample11	AHCZlow-tempreture(4℃)	-0.34196		2.54264	0.171628	0.175257	0.0257436	4
	Sample12		0.333546		3.21815	0.107459
	Sample13		-0.769761		2.11484	0.230871
	Sample14		-0.496775		2.38783	0.19107
ND5	Sample3	AHCZcontrol	-2.244	-2.37647	0.132463	0.912273	1.01089	0.0877989	4		0.00231504
	Sample4		-2.69829		-0.321827	1.24991
	Sample5		-2.14511		0.231357	0.851833
	Sample7		-2.41846		-0.0419932	1.02954
	Sample11	AHCZlow-tempreture(4℃)	-0.377645		1.99882	0.250204	0.284789	0.0256561	4
	Sample12		-0.584133		1.79233	0.288705
	Sample13		-0.343604		2.03286	0.24437
	Sample14		-0.885921		1.49054	0.355878
ND6	Sample3	AHCZcontrol	-0.125473	-0.271881	0.146408	0.903497	1.01768	0.107626	4		0.00239714
	Sample4		-0.548403		-0.276521	1.21127
	Sample5		-0.516195		-0.244313	1.18453
	Sample7		0.102545		0.374426	0.771412
	Sample11	AHCZlow-tempreture(4℃)	2.17181		2.44369	0.183813	0.167712	0.0359233	4
	Sample12		1.6619		1.93378	0.261743
	Sample13		3.05017		3.32205	0.0999915
	Sample14		2.72465		2.99654	0.125301
COI	Sample3	AHCZcontrol	-3.36309	-3.64065	0.277562	0.824984	1.00719	0.0678855	4		0.000566873
	Sample4		-3.84122		-0.200571	1.14915
	Sample5		-3.71266		-0.072004	1.05118
	Sample7		-3.64564		-0.00498623	1.00346
	Sample11	AHCZlow-tempreture(4℃)	-1.14966		2.491	0.177883	0.272839	0.0759857	4
	Sample12		-2.58854		1.05211	0.482263
	Sample13		-1.83381		1.80685	0.285815
	Sample14		-0.858683		2.78197	0.145393
COII	Sample3	AHCZcontrol	-3.36309	-3.39431	0.03122	0.978592	1.02872	0.132497	4		0.00690344
	Sample4		-3.65812		-0.263812	1.20065
	Sample5		-3.72818		-0.333865	1.26039
	Sample7		-2.82785		0.566457	0.675273
	Sample11	AHCZlow-tempreture(4℃)	-2.08316		1.31115	0.402999	0.300031	0.0567331	4
	Sample12		-2.03878		1.35553	0.390791
	Sample13		-0.925173		2.46914	0.180599
	Sample14		-1.24701		2.1473	0.225734
COIII	Sample3	AHCZcontrol	-2.47165	-2.66982	0.198174	0.871653	1.01025	0.0851244	4		0.00151326
	Sample4		-2.98014		-0.310323	1.23999
	Sample5		-2.72393		-0.0541067	1.03822
	Sample7		-2.50356		0.166256	0.891152
	Sample11	AHCZlow-tempreture(4℃)	-1.63708		1.03274	0.48878	0.361528	0.0813915	4
	Sample12		-1.71285		0.956968	0.515138
	Sample13		-0.565681		2.10414	0.23259
	Sample14		-0.415565		2.25426	0.209605
ATP6	Sample3	AHCZcontrol	-3.53889	-3.2118	-0.32709	1.25448	1.02688	0.132445	4		0.00611131
	Sample4		-3.52572		-0.313914	1.24308
	Sample5		-2.7436		0.468204	0.722864
	Sample7		-3.039		0.1728	0.887119
	Sample11	AHCZlow-tempreture(4℃)	-0.960086		2.25172	0.209974	0.167677	0.0277736	4
	Sample12		-1.02632		2.18548	0.219839
	Sample13		-0.294708		2.91709	0.132394
	Sample14		-0.00760396		3.2042	0.108503
ATP8	Sample3	AHCZcontrol	-3.00715	-3.42714	0.419988	0.747431	1.03738	0.159657	4		0.00823531
	Sample4		-3.77004		-0.342899	1.2683
	Sample5		-3.86611		-0.438969	1.35564
	Sample7		-3.06526		0.361881	0.77815
	Sample11	AHCZlow-tempreture(4℃)	-2.09632		1.33082	0.397542	0.202731	0.0688544	4
	Sample12		-1.116		2.31114	0.201501
	Sample13		-0.319108		3.10803	0.115981
	Sample14		-0.0448259		3.38232	0.0959006
CYTB	Sample3	AHCZcontrol	-3.64666	-3.26634	-0.380321	1.30163	1.02063	0.116379	4		0.0101864
	Sample4		-2.81951		0.446824	0.733656
	Sample5		-3.26512		0.00122207	0.999153
	Sample7		-3.33406		-0.0677248	1.04806
	Sample11	AHCZlow-tempreture(4℃)	-1.60539		1.66095	0.316231	0.368038	0.0183915	4
	Sample12		-1.92408		1.34226	0.394404
	Sample13		-1.92299		1.34335	0.394104
	Sample14		-1.82181		1.44453	0.367412
1.04419	0.172974	0.525826	0.0595492
1.01957	0.107809	0.204617	0.0110359
1.02212	0.122823	0.203724	0.0152522
1.0303	0.146865	0.25911	0.0180331
1.01909	0.113653	0.175257	0.0257436
1.01089	0.0877989	0.284789	0.0256561
1.01768	0.107626	0.167712	0.0359233
1.00719	0.0678855	0.272839	0.0759857
1.02872	0.132497	0.300031	0.0567331
1.01025	0.0851244	0.361528	0.0813915
1.02688	0.132445	0.167677	0.0277736
1.03738	0.159657	0.202731	0.0688544
1.02063	0.116379	0.368038	0.0183915

## Sheet: DLGZAS
	Relative mRNA expression levels of protein-coding mitochondrial genes in liver before and after low-temperature(4℃) stress in Hyla annectans(GZAS)
		group		GZAS-liver
				ΔCт	ΔCт mean	ΔΔCт	RQ	mean	SEM	count	P
	ND1	Sample1	GZAScontrol	-1.31668	-1.89068	0.574002	0.671751	1.04986	0.192861	4	0.0400422
		Sample2		-1.97826		-0.0875788	1.06259
		Sample3		-1.72047		0.170212	0.888712
		Sample6		-2.54732		-0.656635	1.5764
		Sample11	GZASlow-tempreture(4℃)	-1.00486		0.885826	0.541177	0.42057	0.0728434	4
		Sample12		0.255508		2.14619	0.225908
		Sample13		-0.541199		1.34948	0.392433
		Sample14		-0.954905		0.935778	0.52276
	ND2	Sample1	GZAScontrol	-2.63555	-2.7036	0.0680528	0.953925	1.00105	0.0266892	4	6.21322e-06
		Sample2		-2.80624		-0.102636	1.07373
		Sample3		-2.65866		0.0449414	0.969329
		Sample6		-2.71396		-0.0103583	1.00721
		Sample11	GZASlow-tempreture(4℃)	-0.0494499		2.65415	0.158862	0.22192	0.0402462	4
		Sample12		-0.498526		2.20508	0.216873
		Sample13		-1.13423		1.56937	0.336955
		Sample14		-0.188955		2.51465	0.174991
	ND3	Sample1	GZAScontrol	-1.4016	-1.82558	0.423974	0.745369	1.01521	0.0967742	4	0.00250459
		Sample2		-2.09597		-0.270396	1.20614
		Sample3		-1.90153		-0.0759553	1.05406
		Sample6		-1.9032		-0.0776227	1.05528
		Sample11	GZASlow-tempreture(4℃)	0.520727		2.3463	0.196649	0.200633	0.0235226	4
		Sample12		0.520727		2.3463	0.196649
		Sample13		0.937853		2.76343	0.147274
		Sample14		0.107015		1.93259	0.261958
	ND4	Sample1	GZAScontrol	-1.22071	-1.76084	0.540136	0.687706	1.03348	0.147134	4	0.0222038
		Sample2		-2.087		-0.326157	1.25367
		Sample3		-1.59517		0.165675	0.891511
		Sample6		-2.1405		-0.379653	1.30103
		Sample11	GZASlow-tempreture(4℃)	-0.48513		1.27571	0.413021	0.46749	0.0926026	4
		Sample12		0.141332		1.90217	0.26754
		Sample13		-0.693646		1.0672	0.477246
		Sample14		-1.2711		0.489738	0.712155
	ND4L	Sample1	GZAScontrol	-2.96705	-2.77256	-0.194485	1.14432	1.00749	0.068783	4	0.000422076
		Sample2		-2.8067		-0.0341417	1.02395
		Sample3		-2.83596		-0.0633978	1.04492
		Sample6		-2.48054		0.292024	0.816755
		Sample11	GZASlow-tempreture(4℃)	-0.667826		2.10474	0.232494	0.275159	0.0342056	4
		Sample12		-0.593117		2.17944	0.220761
		Sample13		-1.34356		1.429	0.371388
		Sample14		-0.91526		1.8573	0.275992
	ND5	Sample1	GZAScontrol	-2.08819	-2.11086	0.0226681	0.98441	1.0097	0.0804248	4	0.00144942
		Sample2		-2.38297		-0.272106	1.20757
		Sample3		-1.81808		0.292782	0.816326
		Sample6		-2.1542		-0.0433442	1.0305
		Sample11	GZASlow-tempreture(4℃)	1.31702		3.42788	0.092919	0.10327	0.00853079	4
		Sample12		0.849965		2.96082	0.128441
		Sample13		1.22214		3.333	0.0992357
		Sample14		1.32377		3.43463	0.0924855
	ND6	Sample1	GZAScontrol	-0.0794296	0.0119257	-0.0913553	1.06537	1.01297	0.0896711	4	0.0169747
		Sample2		0.401192		0.389266	0.763518
		Sample3		-0.0358829		-0.0478086	1.03369
		Sample6		-0.238176		-0.250102	1.18929
		Sample11	GZASlow-tempreture(4℃)	0.427568		0.415643	0.749685	0.639803	0.0622141	4
		Sample12		0.789928		0.778003	0.583174
		Sample13		1.03749		1.02557	0.491218
		Sample14		0.455841		0.443915	0.735137
	COI	Sample1	GZAScontrol	-2.851	-3.14297	0.291977	0.816782	1.00728	0.0674573	4	0.000585673
		Sample2		-3.15268		-0.0097064	1.00675
		Sample3		-3.29197		-0.148996	1.1088
		Sample6		-3.27625		-0.133274	1.09678
		Sample11	GZASlow-tempreture(4℃)	-1.83238		1.3106	0.403153	0.366663	0.0365686	4
		Sample12		-1.19898		1.94399	0.259896
		Sample13		-1.75166		1.39131	0.381218
		Sample14		-1.8996		1.24338	0.422382
	COII	Sample1	GZAScontrol	-4.2205	-3.79152	-0.428988	1.34629	1.01868	0.116771	4	0.0153026
		Sample2		-3.47221		0.319311	0.801453
		Sample3		-3.79487		-0.00335455	1.00233
		Sample6		-3.67848		0.113032	0.924643
		Sample11	GZASlow-tempreture(4℃)	-2.57899		1.21253	0.431512	0.469608	0.114556	4
		Sample12		-1.70344		2.08808	0.235194
		Sample13		-2.56401		1.2275	0.427056
		Sample14		-3.44167		0.349843	0.784669
	COIII	Sample1	GZAScontrol	-1.18279	-1.31877	0.135986	0.910048	1.00335	0.0477313	4	0.342741
		Sample2		-1.36117		-0.0424008	1.02983
		Sample3		-1.48916		-0.170388	1.12536
		Sample6		-1.24197		0.0768027	0.948157
		Sample11	GZASlow-tempreture(4℃)	-1.25142		0.0673505	0.954389	0.870999	0.113559	4
		Sample12		-0.654379		0.664392	0.630955
		Sample13		-0.90751		0.411261	0.751966
		Sample14		-1.51624		-0.197472	1.14669
	ATP6	Sample1	GZAScontrol	-2.83371	-2.56054	-0.273166	1.20846	1.01133	0.0869253	4	0.453285
		Sample2		-2.26539		0.295155	0.814985
		Sample3		-2.45508		0.105464	0.929506
		Sample6		-2.688		-0.127452	1.09236
		Sample11	GZASlow-tempreture(4℃)	-2.78252		-0.221974	1.16633	0.840406	0.188002	4
		Sample12		-1.15123		1.40932	0.37649
		Sample13		-2.03265		0.527897	0.693565
		Sample14		-2.73078		-0.170232	1.12524
	ATP8	Sample1	GZAScontrol	-2.09032	-2.02736	-0.0629654	1.04461	1.00692	0.0656796	4	0.000519734
		Sample2		-2.19492		-0.167557	1.12315
		Sample3		-1.73785		0.289509	0.818181
		Sample6		-2.08635		-0.0589867	1.04173
		Sample11	GZASlow-tempreture(4℃)	0.282145		2.3095	0.20173	0.243145	0.0243421	4
		Sample12		0.249911		2.27727	0.206288
		Sample13		-0.311132		1.71623	0.304344
		Sample14		-0.0851504		1.94221	0.260218
	CYTB	Sample1	GZAScontrol	-2.48776	-2.60898	0.121226	0.919406	1.00734	0.0723136	4	0.501103
		Sample2		-2.88664		-0.277658	1.21223
		Sample3		-2.446		0.16298	0.893178
		Sample6		-2.61553		-0.00654745	1.00455
		Sample11	GZASlow-tempreture(4℃)	-2.553		0.05598	0.961941	0.844295	0.20688	4
		Sample12		-1.19041		1.41858	0.374081
		Sample13		-2.07693		0.532059	0.691567
		Sample14		-3.04151		-0.432524	1.34959
ND1	1.04986	0.192861	0.42057	0.0728434
ND2	1.00105	0.0266892	0.22192	0.0402462
ND3	1.01521	0.0967742	0.200633	0.0235226
ND4	1.03348	0.147134	0.46749	0.0926026
ND4L	1.00749	0.068783	0.275159	0.0342056
ND5	1.0097	0.0804248	0.10327	0.00853079
ND6	1.01297	0.0896711	0.639803	0.0622141
COX1	1.00728	0.0674573	0.366663	0.0365686
COX2	1.01868	0.116771	0.469608	0.114556
COX3	1.00335	0.0477313	0.870999	0.113559
ATP6	1.01133	0.0869253	0.840406	0.188002
ATP8	1.00692	0.0656796	0.243145	0.0243421
CYTB	1.00734	0.0723136	0.844295	0.20688

## Sheet: DLSZWZ
	Relative mRNA expression levels of protein-coding mitochondrial genes in liver before and after low-temperature(4℃) stress in Hyla chinensis(SZWZ)
		group		SZWZ-liver
				ΔCт	ΔCт mean	ΔΔCт	RQ	mean	SEM	count	P
	ND1	Sample11	SZWZcontrol	-1.003	-1.12072	0.11772	0.921643	1.00341	0.0486065	4	0.00564403
		Sample13		-1.3068		-0.186083	1.13767
		Sample14		-1.13621		-0.0154864	1.01079
		Sample15		-1.03687		0.0838492	0.943537
		Sample2	SZWZlow-tempreture(4℃)	0.216659		1.33738	0.395739	0.562302	0.0807173	4
		Sample3		0.0135752		1.1343	0.455557
		Sample4		-0.662895		0.457825	0.728083
		Sample5		-0.542587		0.578133	0.66983
	ND2	Sample11	SZWZcontrol	-1.16797	-1.55232	0.384353	0.766123	1.03675	0.163748	4	0.0309968
		Sample13		-1.72186		-0.169535	1.1247
		Sample14		-2.10109		-0.548769	1.46284
		Sample15		-1.21837		0.333951	0.793361
		Sample2	SZWZlow-tempreture(4℃)	-0.046669		1.50565	0.352171	0.445702	0.0524322	4
		Sample3		-0.518747		1.03357	0.488499
		Sample4		-0.751038		0.801283	0.573839
		Sample5		-0.111273		1.44105	0.3683
	ND3	Sample11	SZWZcontrol	-0.205036	-0.313617	0.108581	0.9275	1.00146	0.0311346	4	0.0114268
		Sample13		-0.277662		0.0359545	0.975386
		Sample14		-0.407101		-0.0934846	1.06694
		Sample15		-0.364667		-0.0510505	1.03602
		Sample2	SZWZlow-tempreture(4℃)	0.682445		0.996062	0.501367	0.677403	0.0685803	4
		Sample3		0.286297		0.599914	0.659793
		Sample4		0.164938		0.478555	0.717696
		Sample5		-0.0461108		0.267506	0.830754
	ND4	Sample11	SZWZcontrol	-1.57328	-1.40111	-0.172168	1.12675	1.00825	0.0725942	4	0.154945
		Sample13		-1.36005		0.0410587	0.971941
		Sample14		-1.11126		0.289853	0.817986
		Sample15		-1.55985		-0.158744	1.11631
		Sample2	SZWZlow-tempreture(4℃)	0.0801414		1.48125	0.358178	0.726211	0.147351	4
		Sample3		-1.19625		0.204864	0.867621
		Sample4		-0.757811		0.6433	0.640247
		Sample5		-1.45603		-0.0549178	1.0388
	ND4L	Sample11	SZWZcontrol	-1.57984	-1.73194	0.152105	0.899937	1.00743	0.0704447	4	0.00963272
		Sample13		-1.53427		0.197679	0.871952
		Sample14		-1.89667		-0.164725	1.12095
		Sample15		-1.917		-0.185058	1.13686
		Sample2	SZWZlow-tempreture(4℃)	-0.411155		1.32079	0.400316	0.618471	0.0761825	4
		Sample3		-1.14528		0.586667	0.66588
		Sample4		-1.32645		0.405499	0.754975
		Sample5		-1.11647		0.615479	0.652713
	ND5	Sample11	SZWZcontrol	-2.93338	-2.82504	-0.10834	1.07799	1.00983	0.0821992	4	0.0851954
		Sample13		-2.62991		0.195126	0.873496
		Sample14		-3.10069		-0.275647	1.21054
		Sample15		-2.63618		0.188861	0.877298
		Sample2	SZWZlow-tempreture(4℃)	-1.84751		0.977533	0.507848	0.69338	0.124452	4
		Sample3		-2.60516		0.219884	0.858635
		Sample4		-1.68771		1.13733	0.454599
		Sample5		-2.75474		0.0703037	0.952437
	ND6	Sample11	SZWZcontrol	-0.543372	-0.566722	0.0233496	0.983946	1.00445	0.0535257	4	0.359259
		Sample13		-0.351494		0.215228	0.86141
		Sample14		-0.675557		-0.108835	1.07836
		Sample15		-0.696465		-0.129743	1.0941
		Sample2	SZWZlow-tempreture(4℃)	-0.214142		0.35258	0.783182	1.21109	0.188496	4
		Sample3		-1.27309		-0.706372	1.6317
		Sample4		-1.0489		-0.482177	1.39685
		Sample5		-0.613052		-0.0463296	1.03263
	COI	Sample11	SZWZcontrol	-4.44783	-3.9554	-0.492434	1.40682	1.03537	0.15481	4	0.775767
		Sample13		-3.42007		0.535329	0.690001
		Sample14		-3.80317		0.152223	0.899863
		Sample15		-4.15051		-0.195118	1.14482
		Sample2	SZWZlow-tempreture(4℃)	-3.87571		0.079683	0.946266	0.976337	0.122911	4
		Sample3		-4.34907		-0.39367	1.31373
		Sample4		-3.83661		0.118784	0.920963
		Sample5		-3.49023		0.465168	0.724387
	COII	Sample11	SZWZcontrol	-3.16491	-2.91529	-0.249626	1.1889	1.03904	0.164272	4	0.788209
		Sample13		-2.41167		0.503616	0.705337
		Sample14		-3.42641		-0.511121	1.42516
		Sample15		-2.65816		0.257131	0.83675
		Sample2	SZWZlow-tempreture(4℃)	-3.32143		-0.406147	1.32514	0.980135	0.129475	4
		Sample3		-2.96209		-0.0468062	1.03298
		Sample4		-2.5775		0.337783	0.791256
		Sample5		-2.5404		0.374884	0.771167
	COIII	Sample11	SZWZcontrol	-3.9237	-3.8804	-0.0433013	1.03047	1.00025	0.0128261	4	0.170596
		Sample13		-3.89148		-0.0110805	1.00771
		Sample14		-3.83535		0.0450432	0.969261
		Sample15		-3.87106		0.00933862	0.993548
		Sample2	SZWZlow-tempreture(4℃)	-4.22458		-0.344185	1.26943	1.28894	0.160957	4
		Sample3		-4.04405		-0.163654	1.12012
		Sample4		-4.68495		-0.804551	1.7466
		Sample5		-3.90838		-0.0279832	1.01959
	ATP6	Sample11	SZWZcontrol	-2.13218	-2.38759	0.255412	0.837748	1.01972	0.120302	4	0.0146987
		Sample13		-2.82392		-0.436326	1.35315
		Sample14		-2.44223		-0.0546378	1.0386
		Sample15		-2.15204		0.235551	0.84936
		Sample2	SZWZlow-tempreture(4℃)	-1.35271		1.03488	0.488058	0.502292	0.0790808	4
		Sample3		-1.76485		0.622741	0.649436
		Sample4		-1.61352		0.774072	0.584765
		Sample5		-0.586257		1.80133	0.286909
	ATP8	Sample11	SZWZcontrol	-1.28325	-1.13052	-0.152736	1.11168	1.0048	0.0561109	4	0.920388
		Sample13		-1.24166		-0.111142	1.08008
		Sample14		-0.927004		0.203511	0.868434
		Sample15		-1.07015		0.0603662	0.959021
		Sample2	SZWZlow-tempreture(4℃)	-1.05337		0.0771501	0.947928	1.01701	0.101261	4
		Sample3		-1.19061		-0.0600943	1.04253
		Sample4		-0.803639		0.326876	0.797261
		Sample5		-1.48702		-0.356503	1.28032
	CYTB	Sample11	SZWZcontrol	-2.7588	-2.63802	-0.120776	1.08732	1.00392	0.0497832	4	0.371926
		Sample13		-2.67899		-0.0409681	1.0288
		Sample14		-2.69472		-0.0566934	1.04008
		Sample15		-2.41959		0.218437	0.859496
		Sample2	SZWZlow-tempreture(4℃)	-2.39606		0.241959	0.845596	0.918346	0.0723264	4
		Sample3		-2.2472		0.390824	0.762694
		Sample4		-2.59805		0.0399722	0.972674
		Sample5		-2.76555		-0.127527	1.09242
ND1	1.00341	0.0486065	0.562302	0.0807173
ND2	1.03675	0.163748	0.445702	0.0524322
ND3	1.00146	0.0311346	0.677403	0.0685803
ND4	1.00825	0.0725942	0.726211	0.147351
ND4L	1.00743	0.0704447	0.618471	0.0761825
ND5	1.00983	0.0821992	0.69338	0.124452
ND6	1.00445	0.0535257	1.21109	0.188496
COX1	1.03537	0.15481	0.976337	0.122911
COX2	1.03904	0.164272	0.980135	0.129475
COX3	1.00025	0.0128261	1.28894	0.160957
ATP6	1.01972	0.120302	0.502292	0.0790808
ATP8	1.0048	0.0561109	1.01701	0.101261
CYTB	1.00392	0.0497832	0.918346	0.0723264

## Sheet: DLGDMM
Relative mRNA expression levels of protein-coding mitochondrial genes in liver before and after low-temperature(4℃) stress in Hyla zhaopingensis(GDMM)
	group		GDMM-liver
			ΔCт	ΔCт mean	ΔΔCт	RQ	mean	SEM	count	P
ND1	Sample11	GDMMcontrol	-0.846443	-1.08316	0.236715	0.848676	1.01269	0.0939722	4	0.341058
	Sample13		-1.1875		-0.104345	1.07501
	Sample18		-0.892866		0.190291	0.876429
	Sample19		-1.40582		-0.322661	1.25064
	Sample1	GDMMlow-tempreture(4℃)	-0.966551		0.116607	0.922355	0.839388	0.136594	4
	Sample2		-0.878529		0.204629	0.867762
	Sample3		0.0381622		1.12132	0.459673
	Sample4		-1.2308		-0.147647	1.10776
ND2	Sample11	GDMMcontrol	-0.29622	-0.222356	-0.0738638	1.05253	1.00955	0.0814324	4	0.0186762
	Sample13		-0.509535		-0.287179	1.22025
	Sample18		-0.00253105		0.219825	0.858669
	Sample19		-0.0811386		0.141218	0.906753
	Sample1	GDMMlow-tempreture(4℃)	-1.57263		-1.35027	2.5496	2.6719	0.37396	4
	Sample2		-0.956619		-0.734262	1.66355
	Sample3		-1.94368		-1.72132	3.29738
	Sample4		-1.89005		-1.66769	3.17706
ND3	Sample11	GDMMcontrol	1.279	1.10458	0.174421	0.886123	1.02559	0.133029	4	0.089243
	Sample13		1.52294		0.418364	0.748272
	Sample18		0.949767		-0.154809	1.11327
	Sample19		0.666599		-0.437977	1.3547
	Sample1	GDMMlow-tempreture(4℃)	1.47927		0.374698	0.771267	0.701199	0.0333968	4
	Sample2		1.53634		0.431767	0.741353
	Sample3		1.69112		0.586542	0.665937
	Sample4		1.77979		0.675213	0.62624
ND4	Sample11	GDMMcontrol	0.28749	0.102774	0.184717	0.879822	1.03477	0.1558	4	0.946706
	Sample13		-0.409216		-0.511989	1.42602
	Sample18		0.599094		0.49632	0.708913
	Sample19		-0.066274		-0.169048	1.12432
	Sample1	GDMMlow-tempreture(4℃)	0.0418218		-0.0609517	1.04315	1.0463	0.0374646	4
	Sample2		-0.0118472		-0.114621	1.08269
	Sample3		0.187133		0.0843596	0.943203
	Sample4		-0.0557671		-0.158541	1.11616
ND4L	Sample11	GDMMcontrol	-0.810544	-0.870071	0.0595269	0.959579	1.00035	0.0152412	4	0.0544976
	Sample13		-0.862634		0.00743724	0.994858
	Sample18		-0.898612		-0.0285405	1.01998
	Sample19		-0.908495		-0.0384237	1.02699
	Sample1	GDMMlow-tempreture(4℃)	-1.28732		-0.417249	1.33538	1.71333	0.232705	4
	Sample2		-1.2964		-0.426332	1.34381
	Sample3		-2.07199		-1.20192	2.30046
	Sample4		-1.77594		-0.905865	1.87367
ND5	Sample11	GDMMcontrol	0.394154	0.231124	0.16303	0.893147	1.032	0.147319	4	0.87796
	Sample13		0.0355949		-0.195529	1.14514
	Sample18		0.730921		0.499797	0.707206
	Sample19		-0.236174		-0.467298	1.38252
	Sample1	GDMMlow-tempreture(4℃)	0.156105		-0.075019	1.05337	0.999092	0.143131	4
	Sample2		0.538253		0.307129	0.808249
	Sample3		0.63962		0.408496	0.753408
	Sample4		-0.23494		-0.466064	1.38134
ND6	Sample11	GDMMcontrol	2.23886	2.34436	-0.105504	1.07587	1.01467	0.0930625	4	0.0693532
	Sample13		2.17454		-0.169821	1.12492
	Sample18		2.78373		0.439361	0.737461
	Sample19		2.18033		-0.164036	1.12042
	Sample1	GDMMlow-tempreture(4℃)	1.97494		-0.369427	1.29184	1.58508	0.172987	4
	Sample2		1.90751		-0.43686	1.35365
	Sample3		1.62624		-0.718127	1.64504
	Sample4		1.30889		-1.03547	2.04978
COI	Sample11	GDMMcontrol	-1.85366	-1.77444	-0.0792172	1.05644	1.00094	0.0250924	4	0.0846689
	Sample13		-1.81737		-0.0429261	1.0302
	Sample18		-1.70792		0.0665224	0.954937
	Sample19		-1.71882		0.0556209	0.96218
	Sample1	GDMMlow-tempreture(4℃)	-1.8814		-0.106954	1.07695	1.08625	0.0322504	4
	Sample2		-1.98801		-0.21357	1.15955
	Sample3		-1.91732		-0.142881	1.10411
	Sample4		-1.78075		-0.00630879	1.00438
COII	Sample11	GDMMcontrol	-1.88564	-1.74804	-0.137607	1.10008	1.00616	0.0622489	4	0.28367
	Sample13		-1.87195		-0.123918	1.08969
	Sample18		-1.48088		0.267154	0.830957
	Sample19		-1.75367		-0.0056293	1.00391
	Sample1	GDMMlow-tempreture(4℃)	-1.77584		-0.0278032	1.01946	0.888311	0.0777945	4
	Sample2		-1.18644		0.561596	0.677552
	Sample3		-1.73457		0.0134652	0.99071
	Sample4		-1.53968		0.208354	0.865524
COIII	Sample11	GDMMcontrol	-2.13698	-2.3807	0.243727	0.844561	1.01872	0.112141	4	0.579618
	Sample13		-2.64423		-0.26353	1.20041
	Sample18		-2.0691		0.311599	0.805748
	Sample19		-2.6725		-0.291796	1.22416
	Sample1	GDMMlow-tempreture(4℃)	-2.58123		-0.200532	1.14912	1.10007	0.0807547	4
	Sample2		-2.75805		-0.377343	1.29895
	Sample3		-2.26566		0.11504	0.923357
	Sample4		-2.42176		-0.0410558	1.02887
ATP6	Sample11	GDMMcontrol	-0.409746	-0.614403	0.204657	0.867745	1.00984	0.0830225	4	0.00630712
	Sample13		-0.911709		-0.297305	1.22885
	Sample18		-0.681425		-0.0670217	1.04755
	Sample19		-0.454734		0.15967	0.89523
	Sample1	GDMMlow-tempreture(4℃)	-2.20508		-1.59068	3.0119	2.50397	0.250708	4
	Sample2		-2.09989		-1.48548	2.80011
	Sample3		-1.53693		-0.922526	1.89543
	Sample4		-1.82131		-1.20691	2.30842
ATP8	Sample11	GDMMcontrol	-0.202644	-0.645409	0.442765	0.735723	1.01617	0.0991987	4	0.338098
	Sample13		-0.73704		-0.0916305	1.06557
	Sample18		-0.729345		-0.0839362	1.05991
	Sample19		-0.912607		-0.267198	1.20347
	Sample1	GDMMlow-tempreture(4℃)	-0.609795		0.0356145	0.975616	1.24821	0.192481	4
	Sample2		-1.38378		-0.73837	1.66829
	Sample3		-0.44787		0.197539	0.872037
	Sample4		-1.20799		-0.562583	1.47691
CYTB	Sample11	GDMMcontrol	1.08651	0.811568	0.274939	0.826485	1.03689	0.172847	4	0.498067
	Sample13		0.182564		-0.629005	1.5465
	Sample18		0.874695		0.0631266	0.957187
	Sample19		1.10251		0.290939	0.81737
	Sample1	GDMMlow-tempreture(4℃)	0.617823		-0.193746	1.14373	1.01538	0.190239	4
	Sample2		1.80772		0.996147	0.501337
	Sample3		0.798302		-0.0132661	1.00924
	Sample4		0.318722		-0.492847	1.40722
1.01269	0.0939722	0.839388	0.136594
1.00955	0.0814324	2.6719	0.37396
1.02559	0.133029	0.701199	0.0333968
1.03477	0.1558	1.0463	0.0374646
1.00035	0.0152412	1.71333	0.232705
1.032	0.147319	0.999092	0.143131
1.01467	0.0930625	1.58508	0.172987
1.00094	0.0250924	1.08625	0.0322504
1.00616	0.0622489	0.888311	0.0777945
1.01872	0.112141	1.10007	0.0807547
1.00984	0.0830225	2.50397	0.250708
1.01617	0.0991987	1.24821	0.192481
1.03689	0.172847	1.01538	0.190239
